# Supplementary material for: The Crystal Structure of Engineered Nitroreductase NTR 2.0 and Impact of F70A and F108Y Substitutions on Substrate Specificity
Source: Int J Mol Sci. 2023 Apr 1;24(7):6633. doi: 10.3390/ijms24076633 (PMC10095097; doi:10.3390/ijms24076633)
Supplement: Supplementary file 1 [file ijms-24-06633-s001.zip]

Archive with 1 entries (1 files):
- ijms-2302140-supplementary.xlsx
